# Supplementary material for: PotD contributes to Streptococcus suis-induced blood–brain barrier disruption by regulating arcA transcription
Source: Vet Res. 2025 Dec 1;57:5. doi: 10.1186/s13567-025-01676-9 (PMC12777399; doi:10.1186/s13567-025-01676-9)
Supplement: Supplementary file 1 — Additional file 1 The primers used in this study. [file 13567_2025_1676_MOESM1_ESM.xlsx]

## Sheet: Sheet1
Primer	Sequence (5’to3’)	Purpose
potD-1-F	GACCATGATTACGCCAAGCTTCCTCTTTCTATGAATGGTGTCCG	Upstream homology arm amplification of potD
potD-1-R	GTCCAATCAGATAGTTGGTCCTTTTCACGTG
potD-2-F	GGCCAACTATCTGATTGGACAGGTAGCAATATAAAT	Downstream homology arm amplification of potD
potD-2-R	AAAACGACGGCCAGTGAATTCTGCCCGCCACCCAACA
potD-3-F	CAGGTCGACTCTAGAGGATCCTTCAGCAGCTTATGATTTGGGG	Construct pSET2-potD complement plasmids
potD-3-R	AAAACGACGGCCAGTGAATTCCTATTTCCGATACATCTTGAATTGGA
potD-X-F	CAAGAAATGGCTCGTTTGACACAT	Verification of potD deletion and complementation
potD-X-R	TAAAGGCATAGGCTTTCAGCAAA
arcA-1-F	CAGGTCGACTCTAGAGGATCCTGTTAAAATAGATAGAAGGATACTTTAGCTAGA	Upstream homology arm amplification of arcA
arcA-1-R	TACTTGGCAGATCTGTCCTCCTTGTAGATTTATACATG
arcA-2-F	GAGGACAGATCTGCCAAGTATAGAACGAACAACAAT	Downstream homology arm amplification of arcA
arcA-2-R	AAAACGACGGCCAGTGAATTCACACCAAGGATAGCGCCTGTT
arcA-3-F	GCGGATCCTATTGATTATTTCTTAGAAA	Construct pSET2-arcA complement plasmids
arcA-3-R	GCGAATTCTTAGATGTCTTCACGTTCAA
potD-F	GCAAGCTTATGAAACGATTGTATTCATTTT	Construction of potD expression vectors
potD-R	GCCTCGAGTTTCCGATACATCTTGAATTGG
arcA-F	GCGGATCCGATTACAAGGATGACGACGATAAGTATTGATTATTTCTTAGAAAAT	Construction of arcA expression vectors
arcA-R	GCGAATTCTTAGATGTCTTCACGTTCAAACG
Primer	Accession number (Gene ID)	Sequence (5’to3’)	Amplicon length (bp)	Purpose	Primer efficiency
16S-F	8154564	AGGGTCGCCATTTGGAAGAG	118	RT-qPCR	0.971
16S-R		AATCGCACTTAAGGCGTCCA
arcA-X-F	8153947	TTGGCAGAACTTTTGGCTGC	223	RT-qPCR	0.988
arcA-X-R		CCAATTCGCTTCCGCCAATC
arcB-1-F	8154075	TTTCACACGCGCAGAATTGG	185	RT-qPCR	0.961
arcB-1-R		GGATCCCCTAAAGTAGCCGC
arcC-1-F	8153946	AGCATCTGTTGTGACCCAGG	183	RT-qPCR	0.909
arcC-1-R		ACAGGTTTTGGCGAAGCAAC
